# Supplementary material for: FaSmi1 Is Essential for the Vegetative Development, Asexual Reproduction, DON Production and Virulence of Fusarium asiaticum
Source: J Fungi (Basel). 2022 Nov 11;8(11):1189. doi: 10.3390/jof8111189 (PMC9697231; doi:10.3390/jof8111189)
Supplement: Supplementary file 1 [file jof-08-01189-s001.zip]

Archive with 1 entries (1 files):
- jof-1963563-supplementary.pdf
